# Supplementary material for: Evaluating the Divide Between Patients’ and Physicians’ Perceptions of Adult-Onset Still’s Disease Cases: Insights from the PRO-AOSD Survey
Source: J Clin Med. 2025 Oct 4;14(19):7034. doi: 10.3390/jcm14197034 (PMC12525019; doi:10.3390/jcm14197034)
Supplement: Supplementary file 1 [file jcm-14-07034-s001.zip]

Archive with 1 entries (1 files):
- jcm-3871948-supplementary.pdf
